# Supplementary material for: Dipeptides Containing Pyrene and Modified Photochemically Reactive Tyrosine: Noncovalent and Covalent Binding to Polynucleotides
Source: Molecules. 2023 Nov 10;28(22):7533. doi: 10.3390/molecules28227533 (PMC10672942; doi:10.3390/molecules28227533)
Supplement: Supplementary file 1 [file molecules-28-07533-s001.zip]

Archive with 1 entries (1 files):
- molecules-2674186-supplementary.pdf
